# Supplementary material for: Mitotic catastrophe heterogeneity: implications for prognosis and immunotherapy in hepatocellular carcinoma
Source: Front Immunol. 2024 Jul 1;15:1409448. doi: 10.3389/fimmu.2024.1409448 (PMC11250588; doi:10.3389/fimmu.2024.1409448)
Supplement: Supplementary Figure 1 — Study design and analytical workflow. [file Presentation_1.zip]

Archive with 16 entries (16 files):
- Image 1.pdf
- Image 10.jpg
- Image 11.jpg
- Image 12.jpg
- Image 13.jpg
- Image 14.jpg
- Image 15.jpg
- Image 16.pdf
- Image 2.jpg
- Image 3.jpg
- Image 4.jpg
- Image 5.jpg
- Image 6.jpg
- Image 7.jpg
- Image 8.jpg
- Image 9.jpg
